# Supplementary material for: Mismatch between fishway operation and timing of fish movements: a risk for cascading effects in partial migration systems
Source: Ecol Evol. 2016 Mar 10;6(8):2414–25. doi: 10.1002/ece3.1937 (PMC4834326; doi:10.1002/ece3.1937)
Supplement: Supplementary file 2 — Appendix S2 Table S3. Up‐ and downstream movement of European grayling and brown trout in the river systems monitored by radiotelemetry. [file ECE3-6-2414-s002.xlsx]

## Sheet: Sheet1
Mismatch between fishway operation and timing of fish movements: a risk for cascading effects in partial migration systems C. H. A. van Leeuwen, J. Museth, O.T. Sandlund, T. Qvenild and L.A. Vøllestad (2016) Ecology and Evolution
Appendix S2 - Table S3: Up- and downstream movement of European grayling and brown trout in the river systems monitored by radio-telemetry. Significant results of one-sample t-tests indicate directional movement in a particular month by correcting for variation in detection intervals, with negative signs indicating downstream movement and positive signs upstream movement. Ranges indicate the maxi…
	European grayling						Brown trout
Both rivers	t	df	P-value	N individuals	Range	Daily movement (m)	t	df	P-value	N individuals	Range	Daily movement (m)
January	1.07	55	0.29	56	21500	5.4	0.94	151	0.35	153	37000	5.4
February	-1.03	15	0.32	16	2500	-21	-0.96	53	0.34	54	2750	-1.3
March	1.65	59	0.1	33	61500	80.6	-2.02	215	0.044	126	13000	-50.8
April	3.01	523	0.0027	154	13000	51.2	2.63	794	0.0086	233	11000	30.5
May	-0.21	590	0.83	149	30000	-17.3	0.47	854	0.64	221	29500	4.1
June	-3.44	496	0.00063	150	19500	-61.5	1.46	780	0.15	210	19000	23.8
July	-1.79	358	0.075	133	3500	-51.3	-0.61	506	0.54	189	6500	-4.6
August	-0.0056	367	0.99	127	13500	-0.1	0.46	565	0.65	203	10500	5.5
September	-1.7	528	0.09	124	12000	-22.3	0.72	1035	0.47	217	8500	4.7
October	-1.38	423	0.17	118	28000	-19	-0.39	806	0.7	217	26000	-5.2
November	-2.13	270	0.033	112	2500	-14.7	-0.94	581	0.35	214	8000	-3.8
December	No data						No data
Lågen	t	df	P-value	N individuals	Range	Daily movement (m)	t	df	P-value	N individuals	Range	Daily movement (m)
January	0.98	47	0.33	48	21500	5.71	0	128	1	130	37000	-0.01
February	-1.03	15	0.32	16	2500	-20.92	-0.96	53	0.34	54	2750	-1.31
March	1.65	52	0.1	25	61500	91.3	-2.15	193	0.03	107	13000	-59.86
April	2.72	296	0.01	77	13000	59.57	2.21	540	0.03	155	11000	31.62
May	-0.21	276	0.83	77	30000	-36.41	-0.38	512	0.7	142	29500	-5.08
June	-3.06	259	<0.001	70	17000	-96.21	1.52	517	0.13	134	19000	36.4
July	-2.13	174	0.03	63	3500	-34.38	-0.84	328	0.4	119	6500	-9.41
August	0.06	182	0.95	60	13500	1.14	0.54	381	0.59	133	10500	9.31
September	-0.72	284	0.47	60	2500	-10.33	0.05	754	0.96	147	8500	0.42
October	-0.83	233	0.41	58	2000	-3.56	-0.96	560	0.34	143	26000	-10.87
November	-1.56	161	0.12	57	2500	-7.89	0.41	413	0.68	144	8000	1.99
December	No data						No data
Glomma	t	df	P-value	N individuals	Range	Daily movement (m)	t	df	P-value	N individuals	Range	Daily movement (m)
January	No data						No data
February	No data						No data
March	-	2	-	3	-	-	No data
April	1.33	150	0.19	54	5500	52.6	0.73	115	0.47	43	4000	27.38
May	-0.81	241	0.42	53	6000	-16.24	1.49	197	0.14	43	15000	16.95
June	-1.3	147	0.2	55	19500	-24.14	-1.17	106	0.24	37	4000	-18.22
July	-1.18	144	0.24	51	2000	-80.49	1.28	97	0.2	34	5500	12.36
August	-0.87	131	0.38	47	5500	-5.49	0.12	100	0.91	37	7500	1.29
September	-1.41	167	0.16	47	12000	-46.06	-0.4	138	0.69	38	6000	-4.37
October	-1.26	135	0.21	46	28000	-52.68	-1.19	119	0.24	39	6000	-24.39
November	-1.54	60	0.13	42	2500	-41.93	-1.32	60	0.19	39	3000	-18.09
December	No data						No data
